# Supplementary material for: Rhombohedral Boron Monosulfide as a p-Type Semiconductor
Source: Molecules. 2023 Feb 16;28(4):1896. doi: 10.3390/molecules28041896 (PMC9963494; doi:10.3390/molecules28041896)
Supplement: Supplementary file 1 [file molecules-28-01896-s001.zip]

Archive with 1 entries (1 files):
- molecules-2187262-supplementary.pdf
